# Supplementary material for: The sound of trustworthiness: Acoustic-based modulation of perceived voice personality
Source: PLoS One. 2017 Oct 12;12(10):e0185651. doi: 10.1371/journal.pone.0185651 (PMC5638233; doi:10.1371/journal.pone.0185651)
Supplement: S1 Data — (ZIP) [file pone.0185651.s003.zip]

Archive with 2 entries (2 files):
- DATA.mat
- genders.mat
